# Supplementary material for: Incident Arrhythmias Detected Using Implantable Loop Recorders in Obstructive Sleep Apnoea
Source: Rev Cardiovasc Med. 2025 Jul 11;26(7):31308. doi: 10.31083/RCM31308 (PMC12326399; doi:10.31083/RCM31308)
Supplement: Supplementary file 1 [file 2153-8174-26-7-31308-s1.zip]

Archive with 2 entries (2 files):
- PRISMA checklist.docx
- Supplementary materials.docx
